# Supplementary material for: Root restriction accelerates genomic target identification in quinoa under controlled conditions
Source: Physiol Plant. 2025 Apr 15;177(2):e70223. doi: 10.1111/ppl.70223 (PMC11998636; doi:10.1111/ppl.70223)
Supplement: Supplementary file 2 — Data S1 [file PPL-177-e70223-s001.xlsx]

## Sheet: ST1
Supplementary table ST1 | All accessions and measurements for root restriction testing
accession	dry biomass [g]	yield per plant [g]	seed diameter [mm]	weeks to flowering	setting
Titicaca	1.55	0.255	2.07455	6	restricted1
CHEN-115	2.05			10	restricted1
CHEN-125	1.96667	0.443333	1.89155	8	restricted1
CHEN-126	1.8	0.3075	1.79114	10	restricted1
CHEN-131	1.3	0.2725	1.79096	8	restricted1
CHEN-137	2.05	0.335	1.70258	9	restricted1
CHEN-139	2.05	0.3475	1.76569	9	restricted1
CHEN-143	2.05	0.155	2.15564	10	restricted1
CHEN-144	2.05	0.27	1.63724	9	restricted1
CHEN-145	2.05	0.465	2.12671	10	restricted1
CHEN-147	2.05	0.215	1.78931	9	restricted1
CHEN-148	2.55	0.495	1.91651	11	restricted1
CHEN-149	1.8	0.2675	1.95855	8	restricted1
CHEN-155	2.05	0.555	1.72185	9	restricted1
CHEN-157	2.05	0.4475	1.5796	10	restricted1
CHEN-158	1.96667	0.623333	2.00374	10	restricted1
CHEN-159	2.05	0.48	1.90954	9	restricted1
CHEN-161	2.05	0.39	1.67234	8	restricted1
CHEN-169	2.3	0.2425	1.87254	9	restricted1
CHEN-173	2.3	0.34	2.00574	8	restricted1
CHEN-175			1.58874		restricted1
CHEN-176	1.8	0.265	2.13256	8	restricted1
CHEN-183	1.63333	0.39	1.51018	8	restricted1
CHEN-190	1.8	0.275	1.7001	9	restricted1
CHEN-191	1.8	0.2375	1.98405	8	restricted1
CHEN-196	2.55	0.275	1.86661	13	restricted1
CHEN-206	2.55	0.4	2.04876	10	restricted1
CHEN-208	2.8	0.64	2.03486	10	restricted1
CHEN-211	1.8	0.54	1.44485	9	restricted1
CHEN-215	2.05	0.3875	2.29305	8	restricted1
CHEN-218	2.05	0.225	1.88202	11	restricted1
CHEN-219	1.8	0.1525	2.03215	8	restricted1
CHEN-225	2.3	0.2325	1.63215	12	restricted1
CHEN-228	2.05	0.3625	2.24468	8	restricted1
CHEN-246	2.3	0.6025	2.16866	10	restricted1
CHEN-248	2.05	0.3825	1.60536	9	restricted1
CHEN-250	2.3	0.376667	1.72109	9	restricted1
CHEN-253	2.05	0.3825	2.06814	9	restricted1
CHEN-262	1.96667	0.393333	1.89938	10	restricted1
CHEN-266	1.3	0.3575	1.83086	9	restricted1
CHEN-282	2.05	0.1875		9	restricted1
CHEN-285	2.3	0.095	1.97177	13	restricted1
CHEN-288	2.55	0.28	1.73188	12	restricted1
CHEN-294	1.8	0.2625	1.76241	8	restricted1
CHEN-299	2.05	0.14	1.61198	8	restricted1
CHEN-307	2.3	0.395	1.93358	10	restricted1
CHEN-309	2.3	0.405	2.04243	10	restricted1
CHEN-319	2.8	0.11	2.05432	12	restricted1
CHEN-321	2.05	0.3975	1.73264	9	restricted1
CHEN-330	2.05	0.3675	2.05118	10	restricted1
CHEN-331	2.05	0.3175	1.99325	9	restricted1
CHEN-336	2.3	0.1675	2.09264	9	restricted1
CHEN-338	2.55	0.22	1.86153	15	restricted1
CHEN-345	1.8	0.31	1.94315	8	restricted1
CHEN-354	1.8	0.2525	2.06808	10	restricted1
CHEN-360	1.8	0.21	1.65855	10	restricted1
CHEN-366	1.63333			8	restricted1
CHEN-370	1.8	0.1525	1.83877	10	restricted1
CHEN-376	2.05	0.3975	1.59317	9	restricted1
CHEN-394	1.3	0.4875	1.67674	8	restricted1
CHEN-395	2.3	0.35	1.82871	12	restricted1
CHEN-429	2.8	0.12	1.8573	11	restricted1
CHEN-438	2.05	0.455	1.70896	10	restricted1
CHEN-439	2.8	0.01	1.64275	13	restricted1
CHEN-444	2.05	0.0575	1.35947	12	restricted1
CHEN-469	4.05				restricted1
CHEN-470	2.55	0.155	1.68818	11	restricted1
CHEN-472	2.3	0.2425	1.72219	12	restricted1
CHEN-495	2.3	0.375	1.88297	13	restricted1
CHEN-520	2.3	0.325	2.16503	12	restricted1
CHEN-584	2.05	0.4075	1.69121	10	restricted1
CHEN-593	2.55	0.3825	1.96355	10	restricted1
CHEN-625	1.3				restricted1
CHEN-629	2.3			10	restricted1
CHEN-630	2.3	0.505	1.9479	10	restricted1
CHEN-632	2.3	0.565	2.05005	9	restricted1
CHEN-636	2.05	0.5275	2.181	9	restricted1
CHEN-637	2.05	0.475	2.18205	10	restricted1
CHEN-638	1.96667	0.263333	2.28958	8	restricted1
CHEN-640	2.3	0.01	2.10042	13	restricted1
CHEN-647	1.3	0.43	1.82087	8	restricted1
Titicaca	2.3875	1.055	1.94661	6	restricted2
Vikinga	7.675	3.0425	1.81245	7.25	restricted2
Puno	5.05	2.07167	1.73865	8	restricted2
CHEN-115	7.5125	1.55875	1.58411	9.375	restricted2
CHEN-125	5.0125	1.96	1.58965	8.125	restricted2
CHEN-131	4.45	1.615	1.65085	7	restricted2
CHEN-133	4.4625	1.5675	1.99225	7	restricted2
CHEN-136	4.06667	0.825	2.04746	7.33333	restricted2
CHEN-138	3.8375	0.5525	1.96798	7.375	restricted2
CHEN-143	6.16667	1.84125	2.01319	7	restricted2
CHEN-148	11.175	2.79	1.82547	10.125	restricted2
CHEN-154	5.225	1.18625	1.75924	7.5	restricted2
CHEN-161	6.0375	1.34	1.64781	8.375	restricted2
CHEN-177	6.425	1.99125	1.70495	8.875	restricted2
CHEN-178	8.2625	2.57	1.74756	8.66667	restricted2
CHEN-183	8.2625	3.455	1.47506	7.5	restricted2
CHEN-185	7.4375	2.32	1.7474	8.625	restricted2
CHEN-191	3.71667	0.668333	1.87385	7.5	restricted2
CHEN-195	9.86667	1.37667	1.84896	10	restricted2
CHEN-205	4.325	0.34625	1.84457		restricted2
CHEN-208	10.7375	2.1625	1.83173	9.875	restricted2
CHEN-211	6.9125	2.13625	1.29976	7	restricted2
CHEN-213	11.2375	1.5575	1.83986	12	restricted2
CHEN-214	5.2	0.99	1.8387	8.16667	restricted2
CHEN-218	9.175	2.795	1.67359	8.75	restricted2
CHEN-219	4.7625	0.7875	2.04327	7	restricted2
CHEN-222	6.4625	2.39375	1.5688	7.375	restricted2
CHEN-225	10.9875	2.2	1.64571	9.75	restricted2
CHEN-226	6.58333	1.86917	1.99415	7	restricted2
CHEN-243	4.4625	1.26		8.5	restricted2
CHEN-253	6.1875	1.79125	1.86573	9.75	restricted2
CHEN-262	4.8	1.24375	1.65061	10.4583	restricted2
CHEN-280	5.51667	1.02	1.74498	10.3333	restricted2
CHEN-286	10.8	2.095	1.62132	10.5	restricted2
CHEN-307	8.65	2.10125	1.76501	10.75	restricted2
CHEN-312	7.6625	2.3875	1.64443	9	restricted2
CHEN-315	10.9	1.07	1.79205	14	restricted2
CHEN-322	5.8875	2.32875	1.64364	8.45833	restricted2
CHEN-345	11.175	2.8425	1.90713	8.75	restricted2
CHEN-360	7.175	1.7575	1.59211	13.9583	restricted2
CHEN-369	5.8875	1.755	1.74531	8.5	restricted2
CHEN-372	6.1375	0.488333	1.89358	10.625	restricted2
CHEN-373	9.7625	1.635	1.81885	11	restricted2
CHEN-472	10.1125	2.66375	1.75543	10.125	restricted2
CHEN-550	5.5	1.5175	1.59815	7	restricted2
CHEN-593	9.525	2.6625	1.90116	9.25	restricted2
CHEN-624	11.9667	0.0691667	1.53053	14.6667	restricted2
CHEN-628	7	0.643333	1.76176	11.75	restricted2
CHEN-635					restricted2
CHEN-636	7.875	3.32333	1.96852	7.5	restricted2
CHEN-638	7.20833	2.47833	1.93357	8.375	restricted2
CHEN-644	4.075	1.665	1.46343	8.25	restricted2
Titicaca	6.66667	7.90333	1.75579	6.33333	standard
CHEN-115	17.3333	5.35	1.50927	11	standard
CHEN-125	19.5	12.6267	1.5615	8.66667	standard
CHEN-126	17.3333	7.39667	1.53006	9.66667	standard
CHEN-131	11.3333	4.63333	1.70067	8	standard
CHEN-137	27.3333	5.03333	1.56575	10.6667	standard
CHEN-139	20.3333	5.35	1.60851	8.66667	standard
CHEN-143	8.5	8.2	2.06924	8.33333	standard
CHEN-144	16	10.0767	1.512	9.33333	standard
CHEN-145	20.3333	6.94667	1.7701	10	standard
CHEN-147	12.3333	6.06667	1.53772	9.33333	standard
CHEN-148	23.6667	15.2533	1.90487	10.3333	standard
CHEN-149	17.6667	11.4433	1.96473	9	standard
CHEN-155	9.66667	9.31	1.52149	8.66667	standard
CHEN-157	12.3333	7.64667	1.56077	10.3333	standard
CHEN-158	16	7.895	1.66998	11.3333	standard
CHEN-159	16.3333	10.3433	1.58122	9.33333	standard
CHEN-161	18.3333	7.99	1.68893	8.66667	standard
CHEN-169	20.3333	9.21333	1.82035	8	standard
CHEN-173	8.33333	10.23	2.05515	7.66667	standard
CHEN-176	10	9.71	2.04828	7.66667	standard
CHEN-183	7.66667	7.53	1.36161	8	standard
CHEN-190	12.3333	10.81	1.55876	9	standard
CHEN-191	7.66667	6.13	2.01312	7.66667	standard
CHEN-196	19.6667	3.05	1.80527	10.3333	standard
CHEN-206	33.3333	7.37333	1.8242	10.3333	standard
CHEN-208	28	14.0867	1.90433	10.3333	standard
CHEN-211	15.6667	12.8267	1.36336	8.33333	standard
CHEN-215	21.3333	11.0433	1.85901	9.33333	standard
CHEN-218	20.6667	12.3233	1.86908	8.33333	standard
CHEN-219	15.3333	8.3	1.79061	8.33333	standard
CHEN-225	32.6667	9.9	1.65324	9.66667	standard
CHEN-228	11.6667	9.23333	1.98105	8	standard
CHEN-246	19	9.3	1.92346	9.33333	standard
CHEN-248	15	11.6433	1.46406	10	standard
CHEN-250	16	10.3767	1.68478	10.3333	standard
CHEN-253	18	8.93667	1.89808	8	standard
CHEN-262	14.3333	8.05667	1.56292	9	standard
CHEN-266	13.6667	10.6	1.62043	9.33333	standard
CHEN-282	20	9.29667	1.60409	9.66667	standard
CHEN-285	31	0.576667	1.75916	10.6667	standard
CHEN-288	33.6667	6.13667	1.55773	10.3333	standard
CHEN-294	12	8.44333	1.72881	9.33333	standard
CHEN-299	18	5.23667	1.43711	8	standard
CHEN-307	21.3333	8.93	1.77453	10.3333	standard
CHEN-309	18	8.2	1.88001	9.66667	standard
CHEN-319	19	3.26667	1.77943	10	standard
CHEN-321	10	6.34333	1.7557	9.66667	standard
CHEN-330	23	11.6133	1.99197	8.33333	standard
CHEN-331	20	5.31	1.94387	9.33333	standard
CHEN-336	26	10.5933	1.91592	9	standard
CHEN-338	36	3.80333	1.70661	13	standard
CHEN-345	19	8.76333	1.76616	9	standard
CHEN-354	20.6667	7.33	1.88473	9.33333	standard
CHEN-360	23	3.36333	1.61306	11.3333	standard
CHEN-366	15.3333	8.29667	1.86378	8.66667	standard
CHEN-370	21	0.26	1.82384		standard
CHEN-376	31	9.19667	1.29875	10	standard
CHEN-394	14	10.1667	1.54644	8.66667	standard
CHEN-395	25.6667	4.37	1.71096	11.3333	standard
CHEN-429	27.6667	1.44333	1.92618	10	standard
CHEN-438	11.3333	9.92667	1.60963	9.66667	standard
CHEN-439	18	4.09667	1.56727	11.6667	standard
CHEN-444	29	3.25667	1.57661	10.3333	standard
CHEN-469	44.6667	1.48667	1.64003	13.3333	standard
CHEN-470	22	9.54333	1.87442	9.66667	standard
CHEN-472	33.6667	7.43	1.72866	10.6667	standard
CHEN-495	17	7.39667	1.8108	9.33333	standard
CHEN-520	25.6667	3.245	1.8411	10.6667	standard
CHEN-584	17	9.31667	1.7019	9.33333	standard
CHEN-593	26.3333	8.16333	1.93928	9.66667	standard
CHEN-625	10.5	9.64	1.45683	9.5	standard
CHEN-629	16.6667	10.025	1.70403	12.6667	standard
CHEN-630	17.3333	9.5	1.82853	10.3333	standard
CHEN-632	19	9.01	1.96482	9	standard
CHEN-636	16	6.60333	1.95521	8.66667	standard
CHEN-637	19.3333	5.30333	2.02008	9	standard
CHEN-638	17.6667	9.18667	1.91583	8.66667	standard
CHEN-640	21	0.813333	1.67939	12	standard
CHEN-647	8.66667	13	1.84388	8.66667	standard
Titicaca	16.3846	1.24615	1.75332	7	field
Vikinga					field
Puno					field
CHEN-115	38.3	3.04	1.47993		field
CHEN-125	31.0824	6.86471	1.59114	13	field
CHEN-131	6.22222	0.666667	1.63122	10	field
CHEN-133	37.3	3.63333	2.00674	10	field
CHEN-136	34.35	7.15	1.8143	11.5	field
CHEN-138	21.6667	4.35833	1.78324	12	field
CHEN-143					field
CHEN-148	60.3375	6.2875	1.94311	13	field
CHEN-154	19.5	1.2	1.61237	11.5	field
CHEN-161	28.1818	3.51818	1.75948	13	field
CHEN-177	75.3333	12.1667	1.53153	13	field
CHEN-178	67.7333	9.48667	1.8066	13	field
CHEN-183	21.9778	3.64444	1.30072	12	field
CHEN-185	108	22.7	1.70932	12	field
CHEN-191	23.7778	3.25556	1.81709	12	field
CHEN-195	123.76	8.86	1.84157	13	field
CHEN-205	67.2143	12.9786	1.72226		field
CHEN-208	58.1579	5.92632	1.92641	14	field
CHEN-211	13.8824	3.02941	1.29461	10	field
CHEN-213	79.3375	7.225	1.71919	14	field
CHEN-214	82.4706	14.8529	1.76965		field
CHEN-218				13	field
CHEN-219	25.4643	4.96429	1.87064	14	field
CHEN-222	53.525	5.75	1.59651	13	field
CHEN-225	71.7368	2.05263	1.66956	15	field
CHEN-226	62.9231	9.46154	1.68295	11.5	field
CHEN-243	14.6667	2.05	1.49223	10	field
CHEN-253	56.9231	8.52308	1.64916	13	field
CHEN-262	30.25	5.64375	1.66509	13	field
CHEN-280					field
CHEN-286					field
CHEN-307	92.9412	6.65294	1.81384	13	field
CHEN-312					field
CHEN-315					field
CHEN-322					field
CHEN-345	79.5714	9.05	1.82804	14	field
CHEN-360	42.9412	7.44118	1.59829	14	field
CHEN-369	92.4625	9.2125	1.75802	12	field
CHEN-372					field
CHEN-373					field
CHEN-472	69.6294	7.16471	1.92398	15	field
CHEN-550					field
CHEN-593	63.1214	2.43571	1.84	14	field
CHEN-624	102.5	0.528571	1.68161	15	field
CHEN-628	77.5833	12.2083	1.91334	13	field
CHEN-635					field
CHEN-636	75.925	10.3833	1.9582	12	field
CHEN-638	83.5294	14.8471	2.01118	11	field
CHEN-644	32.5	7	1.18783	12	field

## Sheet: ST2
Supplementary table ST2 | All accessions identifiers used to build population structure
ID	accession
SRR12978379	BO-03
Ex37_65	CHEN-119
Ex37_10	CHEN-125
SRR12978571	CHEN-126
Ex37_53	CHEN-131
SRR12978433	CHEN-144
Ex37_46	CHEN-146
Ex37_51	CHEN-148
SRR12978602	CHEN-151
SRR12978632	CHEN-155
SRR12978635	CHEN-159
Ex37_06	CHEN-161
SRR12978355	CHEN-161-b
Ex37_27	CHEN-168
Ex37_69	CHEN-171
Ex37_52	CHEN-175
Ex37_58	CHEN-176
Ex37_50	CHEN-183
SRR12978616	CHEN-199
Ex37_54	CHEN-201
Ex37_45	CHEN-208
Ex37_40	CHEN-211
Ex37_36	CHEN-216
SRR12978388	CHEN-218
Ex37_07	CHEN-219
SRR12978372	CHEN-219-b
SRR12978377	CHEN-222
SRR12978409	CHEN-224
Ex37_34	CHEN-225
SRR12978375	CHEN-226
Ex37_49	CHEN-234
Ex37_88	CHEN-236
Ex37_14	CHEN-237
Ex37_29	CHEN-240
Ex37_44	CHEN-244
Ex37_22	CHEN-253
Ex37_01	CHEN-256
SRR12978407	CHEN-256-b
Ex37_35	CHEN-257
Ex37_19	CHEN-261
Ex37_57	CHEN-262
Ex37_86	CHEN-269
Ex37_72	CHEN-271
Ex37_66	CHEN-274
Ex37_09	CHEN-287
Ex37_17	CHEN-290
SRR12978455	CHEN-298
SRR12978516	CHEN-299
SRR12978490	CHEN-302
Ex37_77	CHEN-305
Ex37_59	CHEN-307
Ex37_83	CHEN-308
SRR12978367	CHEN-319
SRR12978353	CHEN-322
SRR12978427	CHEN-330
Ex37_67	CHEN-334
Ex37_16	CHEN-345
Ex37_90	CHEN-351
SRR12978501	CHEN-354
Ex37_89	CHEN-357
SRR12978599	CHEN-358
Ex37_31	CHEN-360
Ex37_11	CHEN-363
SRR12978598	CHEN-376
SRR12978481	CHEN-383
Ex37_61	CHEN-386
SRR12978624	CHEN-397
Ex37_38	CHEN-398
SRR12978586	CHEN-400
Ex37_08	CHEN-413
SRR12978351	CHEN-413-b
SRR12978499	CHEN-416
Ex37_55	CHEN-426
SRR12978603	CHEN-427
SRR12978479	CHEN-429
Ex37_62	CHEN-441
Ex37_12	CHEN-448
Ex37_42	CHEN-453
Ex37_74	CHEN-455
Ex37_05	CHEN-456
Ex37_60	CHEN-462
SRR12978418	CHEN-465
SRR12978563	CHEN-470
Ex37_18	CHEN-474
Ex37_85	CHEN-476
Ex37_30	CHEN-480
Ex37_76	CHEN-481
Ex37_84	CHEN-487
Ex37_03	CHEN-488
Ex37_48	CHEN-494
Ex37_20	CHEN-497
Ex37_73	CHEN-501
Ex37_43	CHEN-511
Ex37_68	CHEN-514
Ex37_47	CHEN-516
Ex37_81	CHEN-518
Ex37_37	CHEN-519
Ex37_23	CHEN-524
Ex37_79	CHEN-526
Ex37_25	CHEN-532
Ex37_70	CHEN-533
Ex37_80	CHEN-535
Ex37_21	CHEN-539
Ex37_33	CHEN-543
Ex37_75	CHEN-547
Ex37_26	CHEN-549
Ex37_56	CHEN-551
Ex37_82	CHEN-554
Ex37_71	CHEN-559
Ex37_63	CHEN-562
Ex37_78	CHEN-567
Ex37_02	CHEN-568
Ex37_87	CHEN-571
Ex37_28	CHEN-582
Ex37_24	CHEN-583
Ex37_13	CHEN-590
Ex37_15	CHEN-593
Ex37_64	CHEN-594
Ex37_04	CHEN-619
Ex37_32	CHEN-636
Ex37_39	CHEN-638
Ex37_41	Titicaca
SRR12978485	Titicaca-b
SRR12978570	Vikinga

## Sheet: ST3
Supplementary table ST3 | Broad sense Heritability and repeatability estimates between all experimental conditions
Heritability type	trait	Heritability
Cullis	flower	0.896589
Piepho	flower	0.931019
Cullis	biom	0.437817
Piepho	biom	0.451191
Cullis	seedd	0.953129
Piepho	seedd	0.966192
Cullis	seedg	0.342866
Piepho	seedg	0.353179

## Sheet: ST4
Supplementary table ST4 | Phenotyping raw and quantile-normalized scores, averaged between replicates
accession	ID	wtf	biom	g100x	yield	seedd	stemcolor	wtf_qnorm	biom_qnorm	g100x_qnorm	yield_qnorm	seedd_qnorm
CHEN-256	Ex37_01	10	7.455	0.221858	2.89	2.02025	0	7.83706	5.77965	2.61086	3.59721	3.88794
CHEN-568	Ex37_02	9	5.89	0.225854	2.2675	1.968	0	7.19929	4.89323	2.76297	2.77339	3.79349
CHEN-488	Ex37_03	8.625	5.935	0.246211	2.26	2.05425	0.025	6.77694	4.92485	3.04764	2.74747	3.94064
CHEN-619	Ex37_04	11.5	9.43	0.227925	0.695	2.138	0	9.12195	6.67249	2.78834	0.811245	4.24726
CHEN-456	Ex37_05	8.375	6.32875	0.18103	2.9425	2.001	0	6.62769	5.1029	1.46456	3.69213	3.86127
CHEN-161	Ex37_06	7.5	6.365	0.246632	2.85	2.0605	0	6.18286	5.15881	3.07455	3.50757	4.01843
CHEN-219	Ex37_07	8.5	6.07333	0.333008	1.48333	2.33667	0	6.7236	5.01609	3.96007	1.7296	4.97838
CHEN-413	Ex37_08	11.225	5.385	0.170839	1.415	1.89	0.25	8.66557	4.43145	1.27811	1.5777	3.30711
CHEN-287	Ex37_09	11.5	12.84	0.216654	2.1025	2.33125	0	9.12195	8.14804	2.45635	2.50456	4.87906
CHEN-125	Ex37_10	7.825	7.1975	0.243762	3.0675	2.09925	0	6.32449	5.67714	3.02098	3.98603	4.17128
CHEN-363	Ex37_11	8	9.08	0.195238	3.78	2.124	0	6.4525	6.39231	2.02985	4.57057	4.22192
CHEN-448	Ex37_12	11.5	6.8975	0.13996	1.57667	1.71267	0	9.12195	5.44875	0.13996	1.78296	2.24094
CHEN-590	Ex37_13	11.5	10.0533	0.186064	1.67	2.187	NA	9.12195	6.94239	1.74489	1.92563	4.34911
CHEN-237	Ex37_14	9.375	6.8075	0.261228	2.1925	2.342	0	7.48923	5.39751	3.21361	2.64202	5.01323
CHEN-593	Ex37_15	11.125	8.8075	0.276147	2.2275	2.36425	0.25	8.47201	6.32354	3.30177	2.66869	5.16402
CHEN-345	Ex37_16	9.875	9.3025	0.221259	3.14	2.3005	0.75	7.67694	6.58436	2.58537	4.02907	4.72682
CHEN-290	Ex37_17	8	6.355	0.214384	2.8725	1.9315	0	6.4525	5.13103	2.40365	3.53694	3.48183
CHEN-474	Ex37_18	7.75	6.8725	0.223444	2.895	1.914	0	6.25572	5.42318	2.71231	3.62819	3.37997
CHEN-261	Ex37_19	8.75	5.6275	0.196242	2.5525	1.91425	0	6.90703	4.64793	2.06147	3.05338	3.41482
CHEN-497	Ex37_20	8.425	10.1575	0.257294	2.4925	2.1875	1	6.68294	7.08463	3.15697	3.02801	4.37478
CHEN-539	Ex37_21	9	NA	NA	NA	NA	1	7.19929	NA	NA	NA	NA
CHEN-253	Ex37_22	8.83333	9.295	0.261703	2.025	2.16	0	6.99632	6.54311	3.24253	2.3575	4.29805
CHEN-524	Ex37_23	8.75	5.4575	0.182331	2.28	1.69125	0.5	6.90703	4.47888	1.51792	2.79918	2.0305
CHEN-583	Ex37_24	9.625	5.63	0.187266	2.7375	1.90375	0	7.63194	4.68619	1.78456	3.33959	3.34411
CHEN-532	Ex37_25	8.5	4.1725	0.158159	1.7625	1.83725	0	6.7236	3.40958	1.02169	2.00993	2.68766
CHEN-549	Ex37_26	11	5.21	0.172862	2.2325	1.8645	0	8.32011	4.27076	1.3456	2.69514	3.00221
CHEN-168	Ex37_27	8	6.9225	0.379035	2.2825	2.49575	0	6.4525	5.52502	4.66797	2.82485	6.00396
CHEN-582	Ex37_28	7.875	6.7325	0.3538	2.0375	2.36825	0	6.35758	5.29347	4.30553	2.41776	5.29341
CHEN-240	Ex37_29	8.625	6.6725	0.243725	1.9125	2.2045	0	6.77694	5.24035	2.99453	2.19557	4.40056
CHEN-480	Ex37_30	9.875	7.38	0.281481	2.13333	2.20567	0.666667	7.67694	5.72819	3.39477	2.56047	4.42649
CHEN-360	Ex37_31	10	5.985	0.185094	2.555	1.948	0	7.83706	4.95583	1.70364	3.0788	3.60715
CHEN-636	Ex37_32	8.825	8.23375	0.253657	2.81625	2.3305	0	6.9709	6.04847	3.12919	3.42201	4.84744
CHEN-543	Ex37_33	6.875	7.9425	0.352165	3.835	2.3645	0	5.76743	5.99256	4.14651	4.78471	5.20528
CHEN-225	Ex37_34	10	10.4275	0.196937	2.8475	2.0785	0.75	7.83706	7.26631	2.09246	3.47865	4.09515
CHEN-257	Ex37_35	9.33333	5.77667	0.284483	1.92333	2.278	0	7.46177	4.7939	3.52894	2.22949	4.58602
CHEN-216	Ex37_36	8.875	5.135	0.314805	1.865	2.38775	0	7.03436	4.14149	3.80912	2.08786	5.44436
CHEN-519	Ex37_37	7.9375	6.91125	0.2816	2.67	2.4245	0	6.38989	5.47423	3.42709	3.25957	5.78982
CHEN-398	Ex37_38	8.64286	6.59429	0.3135	2.03143	2.35671	0	6.81639	5.18627	3.76403	2.3879	5.0491
CHEN-638	Ex37_39	9.31667	7.09857	0.285066	2.39429	2.35986	0	7.43459	5.65172	3.56481	3.00267	5.12436
CHEN-211	Ex37_40	7	8.525	0.214923	3.165	1.83175	NA	5.85171	6.22652	2.4301	4.07416	2.60338
Titicaca	Ex37_41	6.8625	8.6675	0.354875	3.8675	2.36975	0	5.70565	6.29046	4.40293	4.93301	5.34084
CHEN-453	Ex37_42	6.375	6.9725	0.279693	3.795	1.87525	0	5.11669	5.57569	3.33217	4.66797	3.14488
CHEN-511	Ex37_43	9	7.0525	0.219997	2.3775	2.27925	1	7.19929	5.62635	2.50835	2.95203	4.61348
CHEN-244	Ex37_44	8.175	5.03857	0.281005	1.46857	2.28429	0	6.51276	4.06674	3.36315	1.67243	4.64126
CHEN-208	Ex37_45	11.1667	7.80667	0.201818	1.95667	2.25333	NA	8.5813	5.91102	2.21101	2.26258	4.53194
CHEN-146	Ex37_46	6.40625	5.79	0.235152	3.0125	2.08962	0	5.265	4.82783	2.89049	3.86685	4.14594
CHEN-516	Ex37_47	7.8	6.1675	0.249771	2.645	2.3655	0	6.29057	5.04547	3.10173	3.20724	5.24832
CHEN-494	Ex37_48	6.83333	8.38	0.388977	1.96667	2.652	0	5.63815	6.10591	4.87842	2.29489	6.36271
CHEN-234	Ex37_49	8.75	7.9375	0.292513	2.7975	2.50975	NA	6.90703	5.9651	3.64007	3.36677	6.15226
CHEN-183	Ex37_50	9.5	5.0375	0.214009	2.3	1.7355	1	7.57365	3.98247	2.35007	2.8759	2.38925
CHEN-148	Ex37_51	10	10.62	0.258915	3.3325	2.30075	0	7.83706	7.38304	3.1851	4.34406	4.75619
CHEN-175	Ex37_52	7.25	5.67	0.305984	2.3375	2.2275	0	5.97555	4.75906	3.67973	2.90132	4.47882
CHEN-131	Ex37_53	6.75	5.145	0.352833	2.07	2.397	0	5.56341	4.20898	4.22126	2.44713	5.56331
CHEN-201	Ex37_54	7	6.79	0.326517	1.19375	2.23088	0	5.85171	5.35878	3.90671	1.38413	4.50527
CHEN-426	Ex37_55	9.25	9.71	0.189321	2.91	2.158	0	7.38102	6.82344	1.85982	3.65981	4.27263
CHEN-551	Ex37_56	8.9375	7.5825	0.190237	3.055	1.853	0	7.09767	5.80557	1.89568	3.94477	2.89168
CHEN-262	Ex37_57	8.925	6.79	0.212154	2.3925	2.0415	0	7.07235	5.35878	2.3229	2.97735	3.91439
CHEN-176	Ex37_58	8.375	5.025	0.515007	1.885	2.7025	0	6.62769	3.88506	5.28466	2.16072	6.76895
CHEN-307	Ex37_59	10.15	9.08	0.220909	2.59125	2.32	0	7.92485	6.42818	2.53414	3.15553	4.81646
CHEN-462	Ex37_60	8.3375	9.78875	0.283545	2.81875	2.37237	0.25	6.57105	6.88061	3.49409	3.45014	5.391
CHEN-386	Ex37_61	9.5	9.16	0.235963	1.08	2.28525	0	7.57365	6.50344	2.9422	1.17	4.66939
CHEN-441	Ex37_62	11	6.29	0.242138	1.1675	2.211	0	8.32011	5.07439	2.96827	1.28673	4.45256
CHEN-562	Ex37_63	9.5	4.445	0.233339	1.6675	2.07425	0	7.57365	3.62002	2.86482	1.88055	4.0441
CHEN-594	Ex37_64	11.125	8.2775	0.22232	1.9725	2.3355	1	8.47201	6.07698	2.63628	2.32651	4.94446
CHEN-119	Ex37_65	9.4	8.6425	0.230584	3.195	1.999	NA	7.51701	6.25814	2.81376	4.12159	3.83436
CHEN-274	Ex37_66	7.35	7.8175	0.188638	3.285	1.88625	0	6.02063	5.93793	1.82282	4.28227	3.26885
CHEN-334	Ex37_67	10.6667	10.32	0.266209	2.80333	2.16867	NA	8.21659	7.1689	3.2719	3.39423	4.32354
CHEN-514	Ex37_68	8.75	7.6525	0.167028	2.89	1.8685	0	6.90703	5.83165	1.11909	3.56681	3.05236
CHEN-171	Ex37_69	8.375	5.58	0.224539	2.355	1.8695	0.25	6.62769	4.56701	2.73763	2.92669	3.0998
CHEN-533	Ex37_70	8.875	7.215	0.184589	2.98	1.9575	0	7.03436	5.70262	1.61551	3.75913	3.6953
CHEN-559	Ex37_71	9	8.4475	0.204119	3.02	1.9635	0	7.19929	6.16514	2.23952	3.90511	3.72381
CHEN-271	Ex37_72	9.25	7.0325	0.19959	2.645	1.947	0.025	7.38102	5.60101	2.18209	3.18131	3.57675
CHEN-501	Ex37_73	10.25	10.965	0.184377	2.1825	2.08	0	7.96185	7.53135	1.56807	2.61511	4.12057
CHEN-455	Ex37_74	9.175	9.42	0.214302	3.01	1.62425	0	7.31525	6.6274	2.37698	3.82985	1.62425
CHEN-547	Ex37_75	9.075	6.655	0.154002	2.58	1.84575	0	7.27631	5.21344	0.75665	3.10429	2.8299
CHEN-481	Ex37_76	10.35	10.0738	0.194719	2.105	2.11175	0.5	8.00011	7.00989	1.99754	2.53269	4.1966
CHEN-305	Ex37_77	NA	5.6475	0.20483	0.405	2.076	NA	NA	4.72319	2.26765	0.405	4.06966
CHEN-567	Ex37_78	7.125	5.565	0.348364	1.6075	2.25975	0	5.92811	4.52397	4.07902	1.83311	4.55884
CHEN-526	Ex37_79	8.25	6.9275	0.197611	2.6675	1.91725	0	6.54213	5.55036	2.12286	3.23331	3.44874
CHEN-535	Ex37_80	6.25	8.41	0.211411	4.055	2.05725	0	4.90625	6.13528	2.29543	5.5497	3.99264
CHEN-518	Ex37_81	9.925	12.075	0.283007	3.405	2.38875	NA	7.75481	7.74179	3.46017	4.41155	5.50152
CHEN-554	Ex37_82	8.7	8.0975	0.220987	3.5075	1.95325	0	6.84247	6.02035	2.55981	4.4863	3.66638
CHEN-308	Ex37_83	6.5625	5.3325	0.192839	2.9775	1.761	1	5.38173	4.38129	1.96445	3.72521	2.50598
CHEN-487	Ex37_84	11	9.6375	0.222788	1.69	2.3025	0	8.32011	6.77008	2.66165	1.96868	4.78606
CHEN-476	Ex37_85	11.375	6.705	0.184659	1.26	2.0545	0	8.76297	5.26702	1.66059	1.46841	3.96672
CHEN-269	Ex37_86	10.5	5.89	0.192724	2.29	1.9495	0	8.08103	4.86091	1.93053	2.85041	3.63701
CHEN-571	Ex37_87	10.625	4.4575	0.167171	1.415	1.941	NA	8.16916	3.76833	1.20337	1.5777	3.54576
CHEN-236	Ex37_88	7.375	8.5225	0.376469	2.705	2.29675	0	6.08451	6.19554	4.51967	3.28602	4.6979
CHEN-357	Ex37_89	9.175	7.69	0.198575	2.985	1.932	0	7.31525	5.8711	2.15272	3.79398	3.51414
CHEN-351	Ex37_90	7.425	6.9125	0.338972	2.71	1.87575	0	6.1446	5.49965	4.01723	3.31269	3.18793
CHEN-224	SRR12978409	10.5	7.385	0.233147	2.085	2.33475	0.25	8.08103	5.75386	2.83925	2.47605	4.91138
CHEN-465	SRR12978418	6.625	6.7375	0.223335	3.245	1.844	0.25	5.47913	5.31972	2.68699	4.17175	2.7624
CHEN-383	SRR12978481	9.9	9.47	0.179252	1.7875	1.968	0	7.72319	6.71992	1.40739	2.0496	3.79349
CHEN-302	SRR12978490	10.5	3.00333	0.140356	1.03667	1.85433	0	8.08103	3.00333	0.546205	1.02169	2.94885
Vikinga	SRR12978570	4.5	7.69	0.312366	4.015	2.359	0	4.5	5.8711	3.72099	5.14346	5.0861
CHEN-400	SRR12978586	9	8.9275	0.235314	2.165	2.40525	0	7.19929	6.35747	2.91627	2.58794	5.70555
CHEN-141	SRR12978602	7.6	6.05667	0.318441	2.24	2.40167	0	6.21986	4.98623	3.85655	2.72139	5.6308
CHEN-427	SRR12978603	7.375	5.285	0.218751	2.585	1.96675	0	6.08451	4.32793	2.48243	3.12986	3.75194
CHEN-199	SRR12978616	9.25	5.61	0.156985	1.865	1.8775	0	7.38102	4.60826	0.904958	2.12486	3.22918
CHEN-397	SRR12978624	8.95	9.12	0.292398	3.2675	2.44925	0	7.12301	6.46518	3.60181	4.22511	5.88722

## Sheet: ST5
Supplementary table ST5 | GWAS analysis, SNPs and loci number laying above the 3 significance thresholds
trait	Suggestive	Bonferroni	False discovery rate
	-log (p) > 5.97	-log(p) > 7.27	-log(p) > FDR
WTF	12 (7 loci)	0	0
PB	3 (2 loci)	0	0
BC	243 (16 loci)	47 (15 loci)	831 (>4.97)
SW	2 (1 locus)	0	0
HKW	3 (3 loci)	0	0
SD	107 (14 loci)	16 (3 loci)	157 (>5.67)
Total	776	425	1428

## Sheet: ST6
Supplementary table ST6 | SNPs above Bonferroni threshold (negLogP = 7.27)
Trait	Position	negLogP
Strem pigmentation	Chr01:32349208	8.60977
	Chr01:32349746	8.0036
	Chr01:49853908	7.27381
	Chr03:79392227	8.72189
	Chr03:79393324	8.0641
	Chr03:79392331	7.85935
	Chr03:79394324	7.85935
	Chr03:79394338	7.85935
	Chr03:79395717	7.85935
	Chr03:79395930	7.85935
	Chr03:79397271	7.85935
	Chr03:79397060	7.75522
	Chr03:79503116	7.61124
	Chr03:79503155	7.61124
	Chr03:79436598	7.33198
	Chr03:79437224	7.33198
	Chr03:79437258	7.33198
	Chr03:79439244	7.33198
	Chr03:79439261	7.33198
	Chr03:79440367	7.33198
	Chr03:79442194	7.33198
	Chr03:79476977	7.33198
	Chr03:79486758	7.33198
	Chr03:79487704	7.33198
	Chr03:79488000	7.33198
	Chr03:79488043	7.33198
	Chr03:79491838	7.33198
	Chr03:79494734	7.33198
	Chr03:79495159	7.33198
	Chr03:79495182	7.33198
	Chr03:79495254	7.33198
	Chr03:79495730	7.33198
	Chr03:79505606	7.33198
	Chr03:79505687	7.33198
	Chr03:79390493	7.29668
	Chr03:79394801	7.29668
	Chr03:79395012	7.29668
	Chr03:79395566	7.29668
	Chr14:56198837	9.16676
	Chr14:56205574	8.31015
	Chr14:56184689	7.99666
	Chr14:56231085	7.78321
	Chr14:56206652	7.41194
	Chr14:56214391	7.41194
	Chr14:56216426	7.37575
	Chr14:56199038	7.37286
	Chr14:56198901	7.36134
	Chr14:56183340	7.28312
Seed diameter	Chr01:46467429	9.09715
	Chr01:4644022	8.25359
	Chr01:46474726	8.12332
	Chr01:46436343	7.53895
	Chr01:46436381	7.53895
	Chr01:46447335	7.39697
	Chr06:6442486	8.73022
	Chr06:6545998	8.30483
	Chr06:6409075	7.98684
	Chr06:6547499	7.75204
	Chr06:6425703	7.70621
	Chr06:6432468	7.70013
	Chr06:6722277	7.68878
	Chr06:6471773	7.43361
	Chr06:6721053	7.32135
	Chr14:47608902	7.43138

## Sheet: ST7
Supplementary table ST7 | stem pigmentation: Genes within +/-40kb of most significant SNPs (negLogP > 7.27 Bonferroni). Numbers indicate the counts of each type of mutation.
Locus	GeneID	3' UTR	5' UTR	intron	missense	splice regulation	stop	synonim	upstream	downstream	annotation
		2	1	102	20	2	1	19	390	270	0
Chr01	AUR62014878	0	0	1	4	0	0	1	17	44	unknown function
Chr01	AUR62014879	0	0	4	0	0	0	1	21	12	NAC073: NAC domain-containing protein 73
Chr01	AUR62014880	0	0	21	1	1	0	3	22	10	GBP2: Guanylate-binding protein 2
Chr01	AUR62014881	0	0	0	0	0	0	1	25	26	ATHB-52: Homeobox-leucine zipper protein ATHB-52
Chr01	AUR62014882	0	0	0	0	0	0	1	5	26	GRXC9: Glutaredoxin-C9
Chr01	AUR62014883	0	0	4	0	0	0	0	6	6	PHB2: Prohibitin-2
Chr01	AUR62014884	1	0	1	0	0	0	0	13	4	ARF3: Auxin response factor 3
Chr03	AUR62012180	0	0	0	0	0	0	0	2	1	mybl2: Myb-related protein B
Chr03	AUR62012181	0	0	1	3	1	0	1	6	1	unknown function
Chr03	AUR62012182	0	0	0	3	0	0	1	9	0	Lectin-like protein LEC
Chr03	AUR62012183	0	0	4	0	0	0	0	27	18	PROT1: Proline transporter 1
Chr03	AUR62012184	0	0	16	1	0	0	2	49	18	unknown function
Chr03	AUR62012185	0	0	1	0	0	0	0	58	20	unknown function
Chr03	AUR62012186	0	0	0	6	0	1	0	32	53	unknown function
Chr14	AUR62005741	0	0	20	1	0	0	2	24	9	APK2B: Protein kinase 2B
Chr14	AUR62005742	0	0	12	0	0	0	0	24	0	unknown function
Chr14	AUR62005743	1	0	8	1	0	0	0	29	11	UTR3: UDP-galactose/UDP-glucose transporter 3
Chr14	AUR62005744	0	1	9	0	0	0	6	21	11	MYBL2: Myb-related protein B

## Sheet: ST8
Supplementary table ST8 | seed diameter: Genes within +/-40kb of most significant SNPs (negLogP > 7.27 Bonferroni). Numbers indicate the counts of each type of mutation.
Locus	GeneID	premature ATG	5' UTR	3' UTR	intron	missense	splice regulation	stop	synonim	upstream	downstream	annotation
		1	7	2	207	39	4	3	21	451	393
Chr01	AUR62024778	1	1	0	1	0	0	0	2	4	14	FDH: 3-ketoacyl-CoA synthase 10
Chr01	AUR62024779	0	0	0	1	0	0	0	0	0	7	Protein of unknown function
Chr01	AUR62024780	0	0	0	0	0	0	0	0	3	4	Protein of unknown function
Chr01	AUR62024781	0	0	0	0	1	0	0	0	2	5	Protein of unknown function
Chr01	AUR62024782	0	2	0	21	0	0	0	0	11	6	PEX1: Peroxisome biogenesis protein 1
Chr01	AUR62024783	0	0	0	1	4	0	0	0	16	13	Elac2: Zinc phosphodiesterase ELAC protein 2
Chr01	AUR62024784	0	0	0	4	0	0	0	0	14	13	sirB: Sirohydrochlorin ferrochelatase
Chr01	AUR62024785	0	0	0	2	2	0	0	0	9	12	MGD A: Monogalactosyldiacylglycerol synthase
Chr01	AUR62024786	0	0	0	1	5	0	0	2	13	3	Protein of unknown function
Chr01	AUR62024787	0	0	0	4	1	0	0	1	20	12	ABP19B: Auxin-binding protein ABP19b
Chr01	AUR62024788	0	0	0	3	1	0	0	0	5	1	emc4: ER membrane protein complex subunit 4
Chr01	AUR62024789	0	0	0	0	0	0	0	0	4	1	MP3: Probable steroid-binding protein 3
Chr06	AUR62032873	0	0	0	1	3	0	0	1	21	4	Protein of unknown function
Chr06	AUR62032874	0	0	0	5	1	0	0	0	35	22	IAA9: Auxin-responsive protein IAA9
Chr06	AUR62032875	0	0	0	3	3	1	0	0	25	41	Protein of unknown function
Chr06	AUR62032876	0	0	1	1	1	0	0	1	32	2	At5g65660: hydroxyproline-rich glycoprotein family protein
Chr06	AUR62032877	0	1	0	15	2	0	1	3	18	42	BXL6: Probable beta-D-xylosidase 6
Chr06	AUR62032878	0	2	0	5	5	0	0	1	42	32	GRDP1: Glycine-rich domain-containing protein 1
Chr06	AUR62032879	0	0	0	20	4	1	2	4	33	5	HSP70-10: Heat shock 70 kDa protein 10
Chr06	AUR62032880	0	0	0	0	0	0	0	0	0	20	At4g37920: Uncharacterized protein At4g37920, chloroplastic
Chr06	AUR62032881	0	0	0	13	1	0	0	2	18	20	BRK1: Protein BRICK 1
Chr06	AUR62032882	0	0	0	0	2	0	0	0	36	16	ERF021: Ethylene-responsive transcription factor ERF021
Chr06	AUR62032883	0	0	0	78	2	1	0	3	33	18	OOP: Organellar oligopeptidase A
Chr06	AUR62032884	0	0	0	0	0	0	0	0	13	15	Protein of unknown function
Chr06	AUR62032885	0	0	0	0	0	0	0	0	5	19	KCS2: 3-ketoacyl-CoA synthase 2
Chr06	AUR62032886	0	0	0	25	0	1	0	1	7	7	Serine hydroxymethyltransferase
Chr14	AUR62039444		1	1	3	0	0	0	0	17	5	PP2A2: Serine/threonine-protein phosphatase PP2A-2 catalytic subunit
Chr14	AUR62039445		0	0	0	0	0	0	0	12	9	Protein of unknown function
Chr14	AUR62039446		0	0	0	1	0	0	0	3	25	BAK1Iinteracting receptor-like kinase 3, BIR3

## Sheet: ST9
Supplementary table ST9 | Functional annotation of variants found within gene regions. If the p-value of the SNPs is above FDR threshold, the negLogP is also reported.
Trait	GeneID	Annotation	Ref	Alt	Mutation	Effect	chr	ps	Position	AF	Psignif	negLogP
Stem pigmentation	AUR62014867	Triose phosphate/phosphate translocator, chloroplastic	C	G	intron_variant		Chr01	32135392	Chr01:32135392		8.75449e-07	6.05777
Stem pigmentation	AUR62014878	Unknown function	T	A	MISSENSE	Trp57Arg	Chr01	32299644	Chr01:32299644	0.77
Stem pigmentation	AUR62014878	Unknown function	A	C	MISSENSE	Ser154Arg	Chr01	32299935	Chr01:32299935	0.83
Stem pigmentation	AUR62014878	Unknown function	C	T	MISSENSE	Arg211Cys	Chr01	32300106	Chr01:32300106	0.06
Stem pigmentation	AUR62014878	Unknown function	A	G	MISSENSE	His233Arg	Chr01	32300173	Chr01:32300173	0.835
Stem pigmentation	AUR62014880	GBP2: Guanylate-binding protein 2	A	T	MISSENSE	Glu801Val	Chr01	32334399	Chr01:32334399	0.75
Stem pigmentation	AUR62014883	PHB2: Prohibitin-2, mitochondrial	T	C	intron_variant		Chr01	32371849	Chr01:32371849		9.48005e-07	6.02319
Stem pigmentation	AUR62012193	Leucine rich receptor kinase	G	A	MISSENSE	Pro80Ser	Chr03	79350791	Chr03:79350791		8.45258e-07	6.07301
Stem pigmentation	AUR62012193	Leucine rich receptor kinase	C	A	intron_variant		Chr03	79351450	Chr03:79351450		8.45258e-07	6.07301
Stem pigmentation	AUR62012189	unknown function	C	T	intron_variant		Chr03	79372047	Chr03:79372047		8.45258e-07	6.07301
Stem pigmentation	AUR62012189	unknown function	T	A	intron_variant		Chr03	79372068	Chr03:79372068		8.45258e-07	6.07301
Stem pigmentation	AUR62012186	unknown function	T	A	MISSENSE	Val24Glu	Chr03	79411102	Chr03:79411102	0.185
Stem pigmentation	AUR62012186	unknown function	C	T	MISSENSE	Pro104Leu	Chr03	79411342	Chr03:79411342	0.18
Stem pigmentation	AUR62012186	unknown function	G	A	MISSENSE	Glu137Lys	Chr03	79411440	Chr03:79411440	0.175
Stem pigmentation	AUR62012186	unknown function	C	T	MISSENSE	Leu179Phe	Chr03	79411566	Chr03:79411566	0.17
Stem pigmentation	AUR62012186	unknown function	G	A	MISSENSE	Met231Ile	Chr03	79411832	Chr03:79411832	0.075
Stem pigmentation	AUR62012186	unknown function	A	T	STOP	Lys232*	Chr03	79411833	Chr03:79411833	0.075
Stem pigmentation	AUR62012186	unknown function	G	T	MISSENSE	Lys233Asn	Chr03	79411838	Chr03:79411838	0.315
Stem pigmentation	AUR62012184	unknown function	G	C	MISSENSE	Gly189Ala	Chr03	79418131	Chr03:79418131	0.12
Stem pigmentation	AUR62012184	unknown function	T	A	intron_variant		Chr03	79419469	Chr03:79419469		8.45258e-07	6.07301
Stem pigmentation	AUR62012184	unknown function	T	C	intron_variant		Chr03	79419841	Chr03:79419841		8.45258e-07	6.07301
Stem pigmentation	AUR62012184	unknown function	A	G	intron_variant		Chr03	79419843	Chr03:79419843		8.45258e-07	6.07301
Stem pigmentation	AUR62012184	unknown function	C	T	intron_variant		Chr03	79420217	Chr03:79420217		8.45258e-07	6.07301
Stem pigmentation	AUR62012182	Lectin-like protein LEC	C	A	MISSENSE	Asp340Tyr	Chr03	79471771	Chr03:79471771	0.055	1.4502e-07	6.83857
Stem pigmentation	AUR62012182	Lectin-like protein LEC	G	A	MISSENSE	Pro223Ser	Chr03	79472122	Chr03:79472122	0.055	1.4502e-07	6.83857
Stem pigmentation	AUR62012182	Lectin-like protein LEC	T	C	MISSENSE	Asp200Gly	Chr03	79472190	Chr03:79472190	0.055	1.4502e-07	6.83857
Stem pigmentation	AUR62012181	unknown function	A	G	MISSENSE	Arg227Gly	Chr03	79512834	Chr03:79512834	0.05
Stem pigmentation	AUR62012181	unknown function	A	C	MISSENSE	Tyr295Ser	Chr03	79513039	Chr03:79513039	0.055
Stem pigmentation	AUR62012181	unknown function	A	C	SPLICING	Splice acceptor variant	Chr03	79513418	Chr03:79513418	0.055
Stem pigmentation	AUR62012181	unknown function	A	C	MISSENSE	Ile340Leu	Chr03	79513441	Chr03:79513441	0.055	1.4502e-07	6.83857
Stem pigmentation	AUR62005741	APK2B: Protein kinase 2B	G	A	MISSENSE	Thr438Ile	Chr14	56217396	Chr14:56217396	0.11
Stem pigmentation	AUR62005742	unknown function	T	C	intron_variant		Chr14	56264870	Chr14:56264870		7.19928e-08	7.14271
Stem pigmentation	AUR62005743	UTR3: UDP-galactose/UDP-glucose transporter 3	G	C	MISSENSE	Asp43His	Chr14	56267524	Chr14:56267524	0.095
Stem pigmentation	AUR62005743	UTR3: UDP-galactose/UDP-glucose transporter 3	G	T	intron_variant		Chr14	56268329	Chr14:56268329		2.60394e-07	6.58437
Seed diameter	AUR62024788	emc4: ER membrane protein complex subunit 4	T	A	MISSENSE	Asn21Ile	Chr01	46395139	Chr01:46395139	0.13
Seed diameter	AUR62024787	ABP19B: Auxin-binding protein ABP19b	A	T	MISSENSE	Leu42Phe	Chr01	46418588	Chr01:46418588	0.89
Seed diameter	AUR62024786	Protein of unknown function	G	A	MISSENSE	Ala17Thr	Chr01	46422531	Chr01:46422531	0.05
Seed diameter	AUR62024786	Protein of unknown function	C	A	MISSENSE	Ser106Tyr	Chr01	46422799	Chr01:46422799	0.095	8.21294e-08	7.0855
Seed diameter	AUR62024786	Protein of unknown function	A	G	MISSENSE	Ser163Gly	Chr01	46423088	Chr01:46423088	0.1
Seed diameter	AUR62024786	Protein of unknown function	T	A	MISSENSE	Val321Glu	Chr01	46423563	Chr01:46423563	0.06
Seed diameter	AUR62024786	Protein of unknown function	A	T	MISSENSE	Ile328Leu	Chr01	46423583	Chr01:46423583	0.06
Seed diameter	AUR62024785	MGD A: Monogalactosyldiacylglycerol synthase	A	G	MISSENSE	Ser477Pro	Chr01	46424362	Chr01:46424362	0.075
Seed diameter	AUR62024785	MGD A: Monogalactosyldiacylglycerol synthase	C	T	MISSENSE	Gly81Arg	Chr01	46429257	Chr01:46429257	0.09	2.19539e-07	6.65849
Seed diameter	AUR62024783	Elac2: Zinc phosphodiesterase ELAC protein 2	T	C	MISSENSE	Asn595Asp	Chr01	46451839	Chr01:46451839	0.115
Seed diameter	AUR62024783	Elac2: Zinc phosphodiesterase ELAC protein 2	T	C	MISSENSE	Ile427Met	Chr01	46452504	Chr01:46452504	0.155
Seed diameter	AUR62024783	Elac2: Zinc phosphodiesterase ELAC protein 2	G	A	MISSENSE	His272Tyr	Chr01	46453335	Chr01:46453335	0.065
Seed diameter	AUR62024783	Elac2: Zinc phosphodiesterase ELAC protein 2	C	G	MISSENSE	Ser262Thr	Chr01	46453364	Chr01:46453364	0.07
Seed diameter	AUR62024782	PEX1: Peroxisome biogenesis protein 1	T	C	intron_variant		Chr01	46462786	Chr01:46462786		6.9691e-07	6.15682
Seed diameter	AUR62024782	PEX1: Peroxisome biogenesis protein 1	T	C	intron_variant		Chr01	46467429	Chr01:46467429		7.99549e-10	9.09715
Seed diameter	AUR62024782	PEX1: Peroxisome biogenesis protein 1	T	G	intron_variant		Chr01	46469503	Chr01:46469503		4.23853e-07	6.37279
Seed diameter	AUR62024782	PEX1: Peroxisome biogenesis protein 1	G	A	intron_variant		Chr01	46470927	Chr01:46470927		5.91308e-08	7.22819
Seed diameter	AUR62024781	Protein of unknown function	C	T	MISSENSE	Ala84Thr	Chr01	46476831	Chr01:46476831	0.075
Seed diameter	AUR62032873	Protein of unknown function	A	G	MISSENSE	Ser237Pro	Chr06	6381545	Chr06:6381545	0.535
Seed diameter	AUR62032873	Protein of unknown function	C	A	MISSENSE	Val220Leu	Chr06	6381596	Chr06:6381596	0.255
Seed diameter	AUR62032873	Protein of unknown function	C	T	MISSENSE	Gly56Arg	Chr06	6382088	Chr06:6382088	0.45
Seed diameter	AUR62032874	IAA9: Auxin-responsive protein IAA9	G	A	MISSENSE	Pro140Ser	Chr06	6417398	Chr06:6417398	0.48	7.77849e-07	6.1091
Seed diameter	AUR62032875	Protein of unknown function	G	C	MISSENSE	Leu30Phe	Chr06	6427360	Chr06:6427360	0.15
Seed diameter	AUR62032875	Protein of unknown function	G	A	SPLICING	Splice region variant	Chr06	6427427	Chr06:6427427	0.45
Seed diameter	AUR62032875	Protein of unknown function	C	A	MISSENSE	Ala101Asp	Chr06	6427948	Chr06:6427948	0.48	5.08955e-07	6.29332
Seed diameter	AUR62032875	Protein of unknown function	G	A	MISSENSE	Asp131Asn	Chr06	6428037	Chr06:6428037	0.105
Seed diameter	AUR62032876	At5g65660: hydroxyproline-rich glycoprotein family protein	T	G	MISSENSE	Ser18Ala	Chr06	6477116	Chr06:6477116	0.815
Seed diameter	AUR62032877	BXL6: Probable beta-D-xylosidase 6	C	T	STOP	Gln892*	Chr06	6578881	Chr06:6578881	0.06
Seed diameter	AUR62032877	BXL6: Probable beta-D-xylosidase 6	A	C	MISSENSE	Gln892His	Chr06	6578883	Chr06:6578883	0.475
Seed diameter	AUR62032877	BXL6: Probable beta-D-xylosidase 6	C	T	intron_variant		Chr06	6580911	Chr06:6580911		1.01295e-06	5.99441
Seed diameter	AUR62032877	BXL6: Probable beta-D-xylosidase 6	A	G	MISSENSE	Met1079Val	Chr06	6581291	Chr06:6581291	0.505
Seed diameter	AUR62032878	GRDP1: Glycine-rich domain-containing protein 1	T	A	MISSENSE	His529Leu	Chr06	6591062	Chr06:6591062	0.48
Seed diameter	AUR62032878	GRDP1: Glycine-rich domain-containing protein 1	C	T	MISSENSE	Glu306Lys	Chr06	6593521	Chr06:6593521	0.115
Seed diameter	AUR62032878	GRDP1: Glycine-rich domain-containing protein 1	T	C	MISSENSE	Asp253Gly	Chr06	6593679	Chr06:6593679	0.48
Seed diameter	AUR62032878	GRDP1: Glycine-rich domain-containing protein 1	T	A	MISSENSE	Asn185Ile	Chr06	6593883	Chr06:6593883	0.525
Seed diameter	AUR62032878	GRDP1: Glycine-rich domain-containing protein 1	T	G	MISSENSE	Ile79Leu	Chr06	6594807	Chr06:6594807	0.245
Seed diameter	AUR62032878	GRDP1: Glycine-rich domain-containing protein 1	G	T	intron_variant		Chr06	6595291	Chr06:6595291		5.42285e-07	6.26577
Seed diameter	AUR62032878	GRDP1: Glycine-rich domain-containing protein 1	C	G	5_prime_UTR_variant		Chr06	6596693	Chr06:6596693		5.40419e-07	6.26727
Seed diameter	AUR62032879	HSP70-10: Heat shock 70 kDa protein 10	C	T	MISSENSE	Gly510Asp	Chr06	6619864	Chr06:6619864	0.25
Seed diameter	AUR62032879	HSP70-10: Heat shock 70 kDa protein 10	C	T	MISSENSE	Val492Ile	Chr06	6619919	Chr06:6619919	0.165
Seed diameter	AUR62032879	HSP70-10: Heat shock 70 kDa protein 10	G	T	STOP	Tyr450*	Chr06	6620043	Chr06:6620043	0.555
Seed diameter	AUR62032879	HSP70-10: Heat shock 70 kDa protein 10	C	G	SPLICING	Splice acceptor variant	Chr06	6620095	Chr06:6620095	0.535
Seed diameter	AUR62032879	HSP70-10: Heat shock 70 kDa protein 10	A	G	MISSENSE	Val411Ala	Chr06	6620263	Chr06:6620263	0.11
Seed diameter	AUR62032879	HSP70-10: Heat shock 70 kDa protein 10	G	A	STOP	Gln391*	Chr06	6620324	Chr06:6620324	0.66
Seed diameter	AUR62032879	HSP70-10: Heat shock 70 kDa protein 10	T	C	intron_variant		Chr06	6621385	Chr06:6621385		2.58937e-07	6.58681
Seed diameter	AUR62032879	HSP70-10: Heat shock 70 kDa protein 10	C	T	MISSENSE	Glu203Lys	Chr06	6623219	Chr06:6623219	0.095
Seed diameter	AUR62032879	HSP70-10: Heat shock 70 kDa protein 10	A	G	intron_variant		Chr06	6623507	Chr06:6623507		6.80011e-07	6.16748
Seed diameter	AUR62032879	HSP70-10: Heat shock 70 kDa protein 10	T	A	intron_variant		Chr06	6624786	Chr06:6624786		6.97527e-08	7.15644
Seed diameter	AUR62032881	BRK1: Protein BRICK 1	C	A	MISSENSE	Pro4His	Chr06	6653039	Chr06:6653039	0.54
Seed diameter	AUR62032882	ERF021: Ethylene-responsive transcription factor ERF021	C	G	MISSENSE	Arg87Thr	Chr06	6673682	Chr06:6673682	0.52
Seed diameter	AUR62032882	ERF021: Ethylene-responsive transcription factor ERF021	G	C	MISSENSE	Arg109Pro	Chr06	6673748	Chr06:6673748	0.15
Seed diameter	AUR62032883	OOP: Organellar oligopeptidase A	A	C	intron_variant		Chr06	6685182	Chr06:6685182		2.85918e-07	6.54376
Seed diameter	AUR62032883	OOP: Organellar oligopeptidase A	G	C	intron_variant		Chr06	6689408	Chr06:6689408		2.85918e-07	6.54376
Seed diameter	AUR62032883	OOP: Organellar oligopeptidase A	A	G	intron_variant		Chr06	6691504	Chr06:6691504		3.37627e-07	6.47156
Seed diameter	AUR62032883	OOP: Organellar oligopeptidase A	T	C	MISSENSE	Gln347Arg	Chr06	6704012	Chr06:6704012	0.5
Seed diameter	AUR62032883	OOP: Organellar oligopeptidase A	A	T	intron_variant		Chr06	6705029	Chr06:6705029		6.03284e-07	6.21948
Seed diameter	AUR62032883	OOP: Organellar oligopeptidase A	G	A	SPLICING	Splice region variant	Chr06	6705278	Chr06:6705278	0.505
Seed diameter	AUR62032883	OOP: Organellar oligopeptidase A	A	G	MISSENSE	Leu55Pro	Chr06	6710716	Chr06:6710716	0.45
Seed diameter	AUR62032886	Serine hydroxymethyltransferase	G	A	intron_variant		Chr06	6754875	Chr06:6754875		1.52925e-07	6.81552
Seed diameter	AUR62032886	Serine hydroxymethyltransferase	C	T	SPLICING	Splice region variant	Chr06	6762858	Chr06:6762858	0.485
Seed diameter	AUR62039446	BAK1Iinteracting receptor-like kinase 3, BIR3	C	G	MISSENSE	Gln59Glu	Chr14	47604699	Chr14:47604699	0.065
